# Supplementary material for: The Role of Global Physical Capacity Score in Key Parameters of Metabolic Dysfunction-Associated Steatotic Liver Disease (MASLD)
Source: J Clin Med. 2025 May 29;14(11):3821. doi: 10.3390/jcm14113821 (PMC12155748; doi:10.3390/jcm14113821)
Supplement: Supplementary file 1 [file jcm-14-03821-s001.zip]

Archive with 1 entries (1 files):
- jcm-3614871-supplementary.pdf
